# Supplementary material for: Chemical Profile and Evaluation of the Antioxidant, Anti-Enzymatic, and Antibacterial Activity of Astragalus strictispinus and Astragalus macrocephalus subsp. finitimus
Source: Plants (Basel). 2025 Nov 15;14(22):3485. doi: 10.3390/plants14223485 (PMC12655969; doi:10.3390/plants14223485)
Supplement: Supplementary file 1 [file plants-14-03485-s001.zip]

Archive with 3 entries (3 files):
- plants-3908989-figure S1.pdf
- plants-3908989-Figure S2.pdf
- plants-3908989-Table S1.pdf
